# Supplementary material for: Identification of Gene Regulatory Networks in B-Cell Progenitor Differentiation and Leukemia
Source: Genes (Basel). 2024 Jul 24;15(8):978. doi: 10.3390/genes15080978 (PMC11353346; doi:10.3390/genes15080978)
Supplement: Supplementary file 1 [file genes-15-00978-s001.zip]

Archive with 1 entries (1 files):
- genes-3075496-supplementary.pdf
